# Supplementary material for: Tumor tissue-associated Phascolarctobacterium is associated with lymph node metastasis, prognosis, and immune-contexture features in colorectal cancer
Source: Front Cell Infect Microbiol. 2026 Jul 8;16:1784151. doi: 10.3389/fcimb.2026.1784151 (PMC13388136; doi:10.3389/fcimb.2026.1784151)
Supplement: Supplementary file 2 [file Table1.xlsx]

## Sheet: Online Resource 1
validation cohort 1
	level	Overall	N0	N+	p
n		30	17	13
Sex (%)	Female	13 (43.3)	6 (35.3)	7 (53.8)	0.519
	Male	17 (56.7)	11 (64.7)	6 (46.2)
T.stage (%)	T1-T2	6 (20.0)	5 (29.4)	1 (7.7)	0.198
	T3	23 (76.7)	11 (64.7)	12 (92.3)
	T4a	1 (3.3)	1 (5.9)	0 (0.0)
Age,years (%)	<65	13 (43.3)	6 (35.3)	7 (53.8)	0.519
	≥65	17 (56.7)	11 (64.7)	6 (46.2)
Tumor size, cm (%)	<5	22 (73.3)	13 (76.5)	9 (69.2)	0.978
	≥5	8 (26.7)	4 (23.5)	4 (30.8)
CEA (mean (SD))		6.77 (6.61)	5.48 (6.95)	8.46 (5.97)	0.227
CA19.9 (mean (SD))		21.94 (44.22)	12.54 (27.89)	34.25 (58.29)	0.187

## Sheet: Online Resource 2
validation cohort 2
	level	Overall	N0	N+	p
n		23	13	10
Sex (%)	Female	9 (39.1)	4 (30.8)	5 (50.0)	0.613
	Male	14 (60.9)	9 (69.2)	5 (50.0)
T.stage (%)	T1-T2	4 (17.4)	3 (23.1)	1 (10.0)	0.791
	T3-T4	19 (82.6)	10 (76.9)	9 (90.0)
Age,years (%)	<65	11 (47.8)	5 (38.5)	6 (60.0)	0.546
	≥65	12 (52.2)	8 (61.5)	4 (40.0)
Tumor size, cm (%)	<5	15 (65.2)	9 (69.2)	6 (60.0)	0.985
	≥5	8 (34.8)	4 (30.8)	4 (40.0)
		7.51 (7.32)	6.30 (7.80)	9.08 (6.70)	0.378
		27.12 (49.47)	15.49 (31.57)	42.24 (64.84)	0.206

## Sheet: Online Resource 3
Sample	RawPE	Combined	Qualified	Nochime	Base(nt)	Avglen(nt)	GC	Q20	Q30	Retention rate (%)	Feature Count
Tco160002	105191	103369	102502	99561	41553164	417.36	0.5208	0.9888	0.9602	94.65	96661
Tco160031	104832	103311	102538	98643	40761701	413.22	0.5302	0.9905	0.9646	94.1	95164
Tco160033	103966	96926	96105	78681	32596196	414.28	0.5278	0.9896	0.9618	75.68	74692
Tco160036	103385	99408	98571	90805	37926363	417.67	0.5181	0.9893	0.961	87.83	87284
Tco160040	103115	101718	100893	100408	42288127	421.16	0.5205	0.99	0.9626	97.37	97614
Tco160044	103302	102247	100156	98904	41513266	419.73	0.495	0.9862	0.9538	95.74	92944
Tco160050	103571	102523	101744	101506	42161658	415.36	0.5117	0.989	0.9607	98.01	98740
Tco160051	76023	73546	72914	72529	30215759	416.6	0.5088	0.989	0.9607	95.4	70585
Tco160052	108565	103840	100704	99796	41036503	411.2	0.5164	0.98	0.9388	91.92	91046
Tco160053	112727	109730	107149	106683	44040711	412.82	0.5104	0.983	0.9463	94.64	98711
Tco160059	114436	113247	111784	108772	45400319	417.39	0.4959	0.9833	0.945	95.05	102088
Tco160073	103126	100694	98723	97953	41032706	418.9	0.518	0.9864	0.9539	94.98	91661
Tco160083	113559	111555	109509	108313	44767595	413.32	0.5155	0.9866	0.9543	95.38	102017
Tco160089	102932	101122	98379	98013	40278156	410.95	0.4932	0.983	0.9456	95.22	91192
Tco160094	104804	103034	100285	96471	39592499	410.41	0.5099	0.9822	0.9432	92.05	88893
Tco160095	109186	106402	103690	101092	42012761	415.59	0.5051	0.984	0.9483	92.59	94126
Tco170002	106564	104717	101854	100958	41626148	412.31	0.507	0.9831	0.9463	94.74	93961
Tco170014	104886	100252	99398	98343	40904936	415.94	0.5209	0.99	0.9625	93.76	95296
Tco170019	63567	62741	62154	36533	15164743	415.1	0.5289	0.989	0.9608	57.47	33477
Tco170023	106037	104258	102224	101823	42283054	415.26	0.5168	0.9861	0.9537	96.03	95590
Tco170029	90284	87029	86236	83670	35341771	422.39	0.5292	0.989	0.9608	92.67	80978
Tco170031	103872	102195	99310	98854	40820873	412.94	0.5174	0.9836	0.9473	95.17	91880
Tco170039	116450	114159	110951	110605	45609878	412.37	0.4902	0.9824	0.9444	94.98	102856
Tco170042	111638	106054	105194	104786	43321401	413.43	0.5093	0.9904	0.9641	93.86	101981
Tco170043	106531	105915	105000	98402	41303169	419.74	0.5205	0.9899	0.9626	92.37	94778
Tco170047	103072	100598	97793	97549	40442834	414.59	0.5103	0.983	0.9452	94.64	87151
Tco170051	144537	142316	139268	135154	55900993	413.61	0.4921	0.9848	0.9492	93.51	127404
Tco170054	107448	104619	103730	102096	42386333	415.16	0.5345	0.9881	0.9573	95.02	98317
Tco170067	103516	101667	100768	60825	25257199	415.24	0.5279	0.9892	0.961	58.76	55296
Tco170071	97453	96684	95833	55460	23030908	415.27	0.5288	0.9891	0.9606	56.91	50606
Tco170072	89579	88853	88080	53545	22283618	416.17	0.5263	0.9899	0.9626	59.77	49317
Tco170075	104495	101678	99131	98758	40709044	412.21	0.5183	0.9844	0.9492	94.51	91570
Tco170079	102796	100078	97608	95769	39649535	414.01	0.5179	0.9838	0.9478	93.16	87735
Tco170080	104639	100920	98166	97704	40008448	409.49	0.5405	0.9837	0.9473	93.37	90682
Tco170085	103295	101687	100860	100121	42335387	422.84	0.5338	0.9897	0.9611	96.93	96183
Tco170086	116007	112282	109263	108670	45637527	419.96	0.5059	0.9836	0.947	93.68	100513
Tco170089	106398	103498	100551	100229	41778969	416.84	0.5189	0.9817	0.9421	94.2	90661
Tco170092	83542	82853	82099	49069	20390761	415.55	0.5297	0.9892	0.9616	58.74	44619
Tco170094	106181	103568	100674	100411	41707617	415.37	0.5088	0.9831	0.9462	94.57	92985
Tco170097	116289	115259	113762	113101	47909011	423.59	0.5372	0.9868	0.9548	97.26	107613
Tco170101	118698	116923	114612	114187	47276869	414.03	0.4879	0.9855	0.9515	96.2	107272
Tco170103	103476	101792	99707	98469	41146950	417.87	0.5183	0.9852	0.9512	95.16	91918
Tco170115	103824	99508	96966	96671	40477199	418.71	0.4814	0.9816	0.9425	93.11	88769
Tco170116	103667	100294	99461	94256	39635855	420.51	0.5154	0.9878	0.9556	90.92	90351
Tco170117	112004	110939	109550	108347	44869368	414.13	0.4974	0.9845	0.9486	96.73	103130
Tco170119	102476	99284	98485	94804	38960392	410.96	0.5145	0.9902	0.9639	92.51	91303
Tco170121	102126	100573	98691	98233	41520639	422.68	0.5192	0.9873	0.9561	96.19	92542
Tco170122	102087	101015	99834	99518	41370436	415.71	0.5185	0.9868	0.955	97.48	92659
Tco170131	102394	101579	100351	99739	41368987	414.77	0.5104	0.9864	0.9536	97.41	95298
Tco170138	103446	101578	99593	99254	41373053	416.84	0.5239	0.9862	0.9539	95.95	93196
Tco170141	95917	89194	88431	78157	32584759	416.91	0.5188	0.9879	0.9574	81.48	74118
Tco170143	105102	102587	101825	100343	41130837	409.9	0.5261	0.9904	0.9643	95.47	97187
Tco170145	106696	104154	101720	100981	42511677	420.99	0.5066	0.9833	0.9451	94.64	93194
Tco170147	106802	106098	105349	105179	43185949	410.59	0.4722	0.9895	0.961	98.48	102419
Tco170153	105250	104380	103661	103166	42495701	411.92	0.5204	0.9911	0.9663	98.02	99535
Tco170156	102356	101099	100393	98833	40594842	410.74	0.5209	0.9908	0.9657	96.56	96315
Tco170178	106074	102613	99631	97326	40453394	415.65	0.5107	0.9819	0.9434	91.75	89565
Tco170180	110322	108237	105365	104276	43108954	413.41	0.5273	0.9833	0.9471	94.52	96427
Tco170182	106351	102957	99977	99671	41465577	416.02	0.5087	0.9807	0.9401	93.72	90801
Tco170183	107796	106962	106078	62608	25980705	414.97	0.531	0.9896	0.9617	58.08	56589
Tco170184	103679	101958	100658	100317	41990677	418.58	0.5227	0.9876	0.9564	96.76	95769
Tco170186	102458	101301	100009	99660	41894589	420.38	0.5105	0.9865	0.9537	97.27	95066
Tco170188	105223	102922	102024	101372	42050834	414.82	0.4979	0.9895	0.9605	96.34	98504
Tco170192	225448	219439	214046	212833	90051394	423.11	0.5111	0.9838	0.9473	94.4	196467
Tco170194	105785	104848	103533	103207	42475773	411.56	0.5217	0.9864	0.9539	97.56	98811
Tco170195	105618	104023	101523	101367	41594573	410.34	0.4949	0.9843	0.9492	95.98	94998
Tco170202	103035	101174	99295	91783	37886052	412.78	0.5248	0.9879	0.958	89.08	86705
Tco170206	103870	102943	101709	101461	41627478	410.28	0.4897	0.9855	0.9507	97.68	97158
Tco170215	213332	207187	201707	199480	83175195	416.96	0.5318	0.9845	0.9485	93.51	184596
Tco170223	102292	101537	100759	99587	40654257	408.23	0.4867	0.9904	0.9631	97.36	97109
Tco170230	176768	169982	165670	160801	67300892	418.54	0.5189	0.9844	0.948	90.97	148561
Tco180002	106000	105004	103812	102354	43338223	423.42	0.5027	0.9864	0.9533	96.56	97351
Tco180022	103728	102377	100404	98219	41562285	423.16	0.4921	0.9842	0.9475	94.69	90655
Tco180050	110305	109195	107927	107115	44164047	412.3	0.523	0.9862	0.9534	97.11	102191
Tco180053	106454	105535	104196	102420	42714774	417.06	0.5087	0.9866	0.9539	96.21	97622
Tco180055	209408	201826	196170	194458	82415882	423.82	0.5186	0.9827	0.9447	92.86	177229
Tco180059	84820	83622	82234	81929	34306028	418.73	0.5121	0.9872	0.9561	96.59	77277
Tco180062	113190	112047	110699	108398	45226105	417.22	0.5167	0.9848	0.9496	95.77	103206
Tco180071	107683	106696	105343	104604	43390642	414.81	0.5256	0.9852	0.9507	97.14	99296
Tco180076	96253	94786	93177	92497	38989213	421.52	0.513	0.9876	0.9569	96.1	87258
Tco180083	102243	98175	95290	94843	39492982	416.4	0.4974	0.9812	0.9417	92.76	86471
Tco180084	103706	100803	98118	96919	40273194	415.53	0.5426	0.9836	0.9482	93.46	89847
Tco180085	111516	109567	106549	106080	44433180	418.86	0.5238	0.9846	0.9498	95.13	98614
Tco180088	100598	97166	96222	94335	40199712	426.14	0.5421	0.9898	0.9623	93.77	91373
Tco180098	104371	100266	97595	96735	40263508	416.22	0.5099	0.9824	0.9447	92.68	88543
Tco180103	103681	99476	96298	95827	39463467	411.82	0.5104	0.9818	0.942	92.42	87785
Tco180111	104038	95947	93082	91865	39257571	427.34	0.5333	0.9774	0.9332	88.3	81496
Tco180116	108955	107995	105641	104542	44579731	426.43	0.529	0.986	0.9525	95.95	98383
Tco180130	102718	99139	96413	91302	37661890	412.5	0.5234	0.9831	0.9461	88.89	84174
Tco180136	106427	102327	99173	97379	40754611	418.52	0.5312	0.9802	0.9396	91.5	88061
Tco180153	110439	106097	105243	104834	43564318	415.56	0.5305	0.9908	0.9651	94.92	101888
Tco180157	114928	113021	110241	108907	44838586	411.71	0.535	0.9844	0.9496	94.76	100990
Tco180159	70736	70097	69532	41464	17223823	415.39	0.5288	0.9897	0.962	58.62	38022
Tco180166	111497	109619	107049	104181	42766745	410.5	0.5194	0.9843	0.9492	93.44	96278
Tco180173	109786	104696	101767	101511	41943786	413.19	0.5155	0.9825	0.9446	92.46	93778
Tco180176	103535	101736	99033	94737	39479192	416.72	0.5075	0.9833	0.9475	91.5	86996
Tco180177	105459	102922	102136	100588	42195064	419.48	0.5153	0.989	0.9597	95.38	97515
Tco180179	104057	100893	97925	97545	40319018	413.34	0.4973	0.9818	0.9427	93.74	90024
Tco180187	104983	102486	99520	99124	40920502	412.82	0.5154	0.9806	0.9404	94.42	91010
Tco180204	98230	97501	96685	58376	24226325	415	0.5307	0.9898	0.9623	59.43	52745
Tco180207	99118	98386	97583	60512	25144394	415.53	0.5285	0.989	0.9605	61.05	55144
Tco180209	91739	91021	90271	53628	22286587	415.58	0.5287	0.9894	0.9614	58.46	48920
Tco180211	118308	113620	110614	110171	45060334	409	0.5245	0.9832	0.9456	93.12	102594
Tco180217	106723	104952	101871	99583	42114324	422.91	0.5059	0.9817	0.9427	93.31	91323
Tco180221	103491	101348	98791	98211	41523478	422.8	0.5358	0.9849	0.9505	94.9	90861
Tco180229	105635	102497	99621	99143	41643050	420.03	0.5404	0.9848	0.9502	93.85	91750
Tco180266	102788	100942	98028	90059	37633466	417.88	0.5198	0.983	0.9458	87.62	81412
Tco180271	72444	71785	71121	42337	17580008	415.24	0.5272	0.9897	0.9621	58.44	38924
Tco180272	104830	103437	102473	99133	41742360	421.07	0.521	0.9892	0.9607	94.57	95744
Tco180276	104196	100793	97407	91237	37755587	413.82	0.5034	0.9784	0.9349	87.56	82787
Tco180283	105293	103098	100399	99976	41520388	415.3	0.4981	0.9831	0.9459	94.95	92941
Tco180307	102752	101130	98494	94854	39166223	412.91	0.5276	0.9835	0.9477	92.31	88179
Tco180309	104246	101856	99770	98642	40927416	414.91	0.5105	0.9863	0.9536	94.62	93093
Tco180318	105156	103610	101990	101423	42285374	416.92	0.5314	0.9887	0.9605	96.45	96911
Tco180337	102784	100674	97863	93855	39321958	418.96	0.5286	0.9828	0.9453	91.31	82992
Tco180350	150605	146439	143711	143068	59150775	413.45	0.5253	0.9862	0.9541	95	134602
Tco180389	103703	99897	96923	93623	39454767	421.42	0.5144	0.9824	0.9446	90.28	85133
Tco180413	213074	208721	203691	194371	80506503	414.19	0.5182	0.9848	0.9497	91.22	180761
Tco180430	103201	97581	94762	93937	39443884	419.9	0.5224	0.9805	0.9389	91.02	84757
Tco180508	104400	99522	96709	95809	39480550	412.08	0.5304	0.9816	0.9419	91.77	87610
Tco180515	104619	102705	99569	98801	41676234	421.82	0.4962	0.9818	0.9427	94.44	90861
Tco190007	73894	73053	72430	42866	17799552	415.24	0.5308	0.9881	0.9573	58.01	38749

## Sheet: Online Resource 6
Genus	Cohort	N0检出率	N+检出率	N0中位相对丰度	N+中位相对丰度	N0_IQR	N+_IQR	P值	FDR
Phascolarctobacterium	Discovery cohort	47/77 (61.04%)	36/45 (80%)	0.0003639	0.001128	0.001274	0.004585	0.003192	0.1993
Bacteroides	Discovery cohort	77/77 (100%)	45/45 (100%)	0.07499	0.1401	0.0958	0.1187	0.003829	0.1993
Eisenbergiella	Discovery cohort	21/77 (27.27%)	24/45 (53.33%)	0	3.639e-05	3.639e-05	0.0001819	0.004095	0.1993
Parabacteroides	Discovery cohort	65/77 (84.42%)	42/45 (93.33%)	0.001492	0.002911	0.003238	0.004439	0.01155	0.4216
Terrisporobacter	Discovery cohort	16/77 (20.78%)	18/45 (40%)	0	0	0	0.0002183	0.02186	0.4673
Ralstonia	Discovery cohort	71/77 (92.21%)	39/45 (86.67%)	0.003457	0.001346	0.01572	0.005276	0.02259	0.4673
Parasutterella	Discovery cohort	27/77 (35.06%)	25/45 (55.56%)	0	7.277e-05	0.0001455	0.0005822	0.02514	0.4673
Gordonibacter	Discovery cohort	15/77 (19.48%)	16/45 (35.56%)	0	0	0	0.0001092	0.03175	0.4673
Lachnospira	Discovery cohort	28/77 (36.36%)	25/45 (55.56%)	0	7.277e-05	0.0001819	0.0002911	0.03278	0.4673
Cupriavidus	Discovery cohort	40/77 (51.95%)	15/45 (33.33%)	3.639e-05	0	0.0008005	7.277e-05	0.03395	0.4673
Akkermansia	Discovery cohort	30/77 (38.96%)	27/45 (60%)	0	0.0005458	0.00131	0.002183	0.03655	0.4673
unidentified_Lachnospiraceae	Discovery cohort	29/77 (37.66%)	25/45 (55.56%)	0	3.639e-05	0.0001455	0.000473	0.04195	0.4673
[Eubacterium]_siraeum_group	Discovery cohort	13/77 (16.88%)	15/45 (33.33%)	0	0	0	7.277e-05	0.04368	0.4673
Flavonifractor	Discovery cohort	40/77 (51.95%)	31/45 (68.89%)	3.639e-05	0.0002183	0.000473	0.000946	0.04481	0.4673
Monoglobus	Discovery cohort	25/77 (32.47%)	23/45 (51.11%)	0	3.639e-05	7.277e-05	0.0004366	0.05588	0.4811
Bilophila	Discovery cohort	46/77 (59.74%)	33/45 (73.33%)	0.0001819	0.0005458	0.001055	0.001528	0.05931	0.4811
Christensenellaceae_R-7_group	Discovery cohort	39/77 (50.65%)	32/45 (71.11%)	3.639e-05	0.0004002	0.001274	0.002583	0.05943	0.4811
Delftia	Discovery cohort	53/77 (68.83%)	24/45 (53.33%)	0.0002547	7.277e-05	0.002401	0.0007641	0.06333	0.4811
Comamonas	Discovery cohort	12/77 (15.58%)	13/45 (28.89%)	0	0	0	7.277e-05	0.06862	0.4811
Dialister	Discovery cohort	57/77 (74.03%)	38/45 (84.44%)	0.00211	0.004294	0.008842	0.007532	0.07176	0.4811
Coprococcus	Discovery cohort	69/77 (89.61%)	38/45 (84.44%)	0.002292	0.003566	0.005349	0.007896	0.07305	0.4811
Romboutsia	Discovery cohort	28/77 (36.36%)	26/45 (57.78%)	0	0.0001455	0.0007641	0.001055	0.0785	0.4811
[Clostridium]_innocuum_group	Discovery cohort	27/77 (35.06%)	23/45 (51.11%)	0	3.639e-05	0.0001092	0.0006186	0.08158	0.4811
Chryseobacterium	Discovery cohort	64/77 (83.12%)	37/45 (82.22%)	0.005895	0.001419	0.07605	0.008332	0.08238	0.4811
Odoribacter	Discovery cohort	48/77 (62.34%)	34/45 (75.56%)	0.0002547	0.0008005	0.001055	0.002001	0.08239	0.4811
Enterococcus	Discovery cohort	30/77 (38.96%)	25/45 (55.56%)	0	0.0001455	0.0002911	0.0008733	0.09259	0.5012
Alistipes	Discovery cohort	55/77 (71.43%)	37/45 (82.22%)	0.0006913	0.002365	0.004403	0.007132	0.09268	0.5012
Rothia	Discovery cohort	18/77 (23.38%)	17/45 (37.78%)	0	0	0	7.277e-05	0.1013	0.5282
UCG-003	Discovery cohort	43/77 (55.84%)	31/45 (68.89%)	0.0001092	0.0004002	0.0007277	0.001164	0.1062	0.5348
Lachnoclostridium	Discovery cohort	66/77 (85.71%)	43/45 (95.56%)	0.001747	0.003529	0.006149	0.005494	0.1185	0.5594
Methyloversatilis	Discovery cohort	53/77 (68.83%)	26/45 (57.78%)	0.0004366	0.0002183	0.01026	0.003457	0.128	0.5594
[Ruminococcus]_gnavus_group	Discovery cohort	38/77 (49.35%)	26/45 (57.78%)	0	0.000655	0.001565	0.007423	0.1294	0.5594
Ruminococcus	Discovery cohort	51/77 (66.23%)	34/45 (75.56%)	0.0003275	0.0006913	0.003056	0.004366	0.1332	0.5594
Gemella	Discovery cohort	55/77 (71.43%)	27/45 (60%)	0.001237	0.0002547	0.0147	0.00564	0.1395	0.5594
Turicibacter	Discovery cohort	15/77 (19.48%)	15/45 (33.33%)	0	0	0	0.0001092	0.1403	0.5594
Colidextribacter	Discovery cohort	41/77 (53.25%)	29/45 (64.44%)	7.277e-05	0.0003275	0.0005822	0.0008005	0.1416	0.5594
Porphyromonas	Discovery cohort	52/77 (67.53%)	30/45 (66.67%)	0.001128	0.0001819	0.009024	0.002583	0.1454	0.5594
Butyricicoccus	Discovery cohort	58/77 (75.32%)	36/45 (80%)	0.0003639	0.0007277	0.0009097	0.001455	0.1524	0.5594
Fournierella	Discovery cohort	15/77 (19.48%)	15/45 (33.33%)	0	0	0	3.639e-05	0.1581	0.5594
Pseudoalteromonas	Discovery cohort	46/77 (59.74%)	20/45 (44.44%)	0.0002183	0	0.001783	0.001783	0.1636	0.5594
Megasphaera	Discovery cohort	25/77 (32.47%)	20/45 (44.44%)	0	0	0.0002183	0.0003639	0.1695	0.5594
Selenomonas	Discovery cohort	16/77 (20.78%)	15/45 (33.33%)	0	0	0	0.0001455	0.1695	0.5594
unidentified_Ruminococcaceae	Discovery cohort	20/77 (25.97%)	17/45 (37.78%)	0	0	3.639e-05	0.0001819	0.1707	0.5594
Desulfovibrio	Discovery cohort	27/77 (35.06%)	22/45 (48.89%)	0	0	0.000655	0.002256	0.1714	0.5594
Olsenella	Discovery cohort	13/77 (16.88%)	12/45 (26.67%)	0	0	0	7.277e-05	0.1744	0.5594
unidentified_[Eubacterium]_coprostanoligenes_group	Discovery cohort	18/77 (23.38%)	16/45 (35.56%)	0	0	0	0.0004002	0.1794	0.5594
GCA-900066575	Discovery cohort	23/77 (29.87%)	20/45 (44.44%)	0	0	0.0001455	0.0002183	0.1813	0.5594
[Eubacterium]_eligens_group	Discovery cohort	32/77 (41.56%)	21/45 (46.67%)	0	0	0.0004366	0.0008733	0.19	0.5594
Dorea	Discovery cohort	68/77 (88.31%)	38/45 (84.44%)	0.003202	0.005021	0.006149	0.01095	0.1931	0.5594
Peptococcus	Discovery cohort	28/77 (36.36%)	21/45 (46.67%)	0	0	0.0001455	0.001237	0.195	0.5594
Pseudomonas	Discovery cohort	69/77 (89.61%)	40/45 (88.89%)	0.001637	0.0006186	0.0246	0.01077	0.2006	0.5594
Klebsiella	Discovery cohort	31/77 (40.26%)	25/45 (55.56%)	0	0.0005094	0.001092	0.001201	0.2042	0.5594
Actinomyces	Discovery cohort	49/77 (63.64%)	28/45 (62.22%)	0.0002911	0.0001819	0.002292	0.0007277	0.2045	0.5594
Prevotella_7	Discovery cohort	18/77 (23.38%)	14/45 (31.11%)	0	0	0	0.0001092	0.2069	0.5594
Fusobacterium	Discovery cohort	68/77 (88.31%)	40/45 (88.89%)	0.02893	0.007168	0.09446	0.06124	0.218	0.5633
Erysipelotrichaceae_UCG-003	Discovery cohort	50/77 (64.94%)	33/45 (73.33%)	0.000473	0.0006186	0.001747	0.003639	0.2196	0.5633
unidentified_Chloroplast	Discovery cohort	31/77 (40.26%)	22/45 (48.89%)	0	0	0.0001819	0.0009824	0.2226	0.5633
Blastococcus	Discovery cohort	26/77 (33.77%)	11/45 (24.44%)	0	0	0.0001092	0	0.2238	0.5633
Roseburia	Discovery cohort	55/77 (71.43%)	33/45 (73.33%)	0.000946	0.00222	0.004439	0.006586	0.2411	0.5937
[Eubacterium]_nodatum_group	Discovery cohort	14/77 (18.18%)	13/45 (28.89%)	0	0	0	3.639e-05	0.244	0.5937
UCG-002	Discovery cohort	56/77 (72.73%)	35/45 (77.78%)	0.0009824	0.003602	0.01022	0.01001	0.2623	0.6128
[Eubacterium]_xylanophilum_group	Discovery cohort	14/77 (18.18%)	12/45 (26.67%)	0	0	0	3.639e-05	0.2793	0.6128
Eggerthella	Discovery cohort	54/77 (70.13%)	34/45 (75.56%)	0.0008005	0.001237	0.003348	0.005349	0.2797	0.6128
Blautia	Discovery cohort	70/77 (90.91%)	41/45 (91.11%)	0.01033	0.01088	0.02103	0.04486	0.2848	0.6128
Neisseria	Discovery cohort	23/77 (29.87%)	18/45 (40%)	0	0	7.277e-05	0.0004002	0.2863	0.6128
Leptotrichia	Discovery cohort	31/77 (40.26%)	22/45 (48.89%)	0	0	0.0008369	0.001892	0.2873	0.6128
Corynebacterium	Discovery cohort	30/77 (38.96%)	23/45 (51.11%)	0	3.639e-05	0.0001819	0.0003639	0.2885	0.6128
Coprobacter	Discovery cohort	27/77 (35.06%)	20/45 (44.44%)	0	0	0.0002547	0.0003639	0.2892	0.6128
Lachnospiraceae_ND3007_group	Discovery cohort	43/77 (55.84%)	28/45 (62.22%)	0.0001092	0.0001455	0.0005458	0.001346	0.2924	0.6128
Bacillus	Discovery cohort	23/77 (29.87%)	19/45 (42.22%)	0	0	0.0001092	0.0001819	0.2956	0.6128
Peptostreptococcus	Discovery cohort	67/77 (87.01%)	42/45 (93.33%)	0.0123	0.006513	0.03788	0.025	0.298	0.6128
Parvimonas	Discovery cohort	60/77 (77.92%)	33/45 (73.33%)	0.007023	0.002547	0.03133	0.02394	0.3152	0.6291
Paludicola	Discovery cohort	19/77 (24.68%)	15/45 (33.33%)	0	0	0	0.0001819	0.3155	0.6291
Marvinbryantia	Discovery cohort	26/77 (33.77%)	19/45 (42.22%)	0	0	0.0001092	0.0001819	0.3189	0.6291
Intestinibacter	Discovery cohort	38/77 (49.35%)	27/45 (60%)	0	0.0002183	0.0008005	0.001274	0.3584	0.6977
Oribacterium	Discovery cohort	17/77 (22.08%)	13/45 (28.89%)	0	0	0	0.0001092	0.3669	0.6978
Stenotrophomonas	Discovery cohort	40/77 (51.95%)	20/45 (44.44%)	3.639e-05	0	0.0008005	0.0002183	0.3774	0.6978
[Eubacterium]_ventriosum_group	Discovery cohort	24/77 (31.17%)	17/45 (37.78%)	0	0	0.0001092	0.0003275	0.3805	0.6978
Ligilactobacillus	Discovery cohort	19/77 (24.68%)	13/45 (28.89%)	0	0	0	0.0004366	0.3818	0.6978
Butyricimonas	Discovery cohort	38/77 (49.35%)	27/45 (60%)	0	7.277e-05	0.001201	0.001383	0.3823	0.6978
Fusicatenibacter	Discovery cohort	54/77 (70.13%)	30/45 (66.67%)	0.0002911	0.0007277	0.002365	0.005858	0.3945	0.6998
Oscillibacter	Discovery cohort	37/77 (48.05%)	27/45 (60%)	0	7.277e-05	0.0004366	0.0008369	0.401	0.6998
Acinetobacter	Discovery cohort	25/77 (32.47%)	12/45 (26.67%)	0	0	0.0001455	7.277e-05	0.4037	0.6998
Shewanella	Discovery cohort	42/77 (54.55%)	19/45 (42.22%)	7.277e-05	0	0.0002911	0.0004366	0.4043	0.6998
Prevotella	Discovery cohort	56/77 (72.73%)	36/45 (80%)	0.002656	0.001419	0.01918	0.03486	0.4088	0.6998
Escherichia-Shigella	Discovery cohort	72/77 (93.51%)	41/45 (91.11%)	0.006695	0.01193	0.07601	0.05869	0.4122	0.6998
[Ruminococcus]_gauvreauii_group	Discovery cohort	37/77 (48.05%)	25/45 (55.56%)	0	7.277e-05	0.0005094	0.0008005	0.4237	0.711
Family_XIII_UCG-001	Discovery cohort	29/77 (37.66%)	21/45 (46.67%)	0	0	0.0002911	0.0002183	0.4319	0.7166
Sphingomonas	Discovery cohort	24/77 (31.17%)	11/45 (24.44%)	0	0	7.277e-05	0	0.4446	0.7217
Clostridium_sensu_stricto_1	Discovery cohort	49/77 (63.64%)	31/45 (68.89%)	0.0002183	0.0002547	0.001019	0.001237	0.4449	0.7217
Vibrio	Discovery cohort	52/77 (67.53%)	31/45 (68.89%)	0.000473	0.0001819	0.003784	0.001164	0.4516	0.7246
Aeromonas	Discovery cohort	45/77 (58.44%)	22/45 (48.89%)	0.0001092	0	0.001565	0.001128	0.4573	0.7257
Barnesiella	Discovery cohort	38/77 (49.35%)	25/45 (55.56%)	0	0.0001092	0.00211	0.004366	0.4691	0.7364
Holdemanella	Discovery cohort	20/77 (25.97%)	10/45 (22.22%)	0	0	7.277e-05	0	0.5025	0.7664
Anaerococcus	Discovery cohort	34/77 (44.16%)	18/45 (40%)	0	0	0.001164	0.0008369	0.5093	0.7664
Family_XIII_AD3011_group	Discovery cohort	49/77 (63.64%)	34/45 (75.56%)	0.0002547	0.0002911	0.001346	0.001274	0.5156	0.7664
Bifidobacterium	Discovery cohort	57/77 (74.03%)	29/45 (64.44%)	0.00131	0.0008733	0.006695	0.007496	0.5171	0.7664
Veillonella	Discovery cohort	38/77 (49.35%)	26/45 (57.78%)	0	0.0001092	0.0004366	0.0007277	0.5237	0.7664
UCG-005	Discovery cohort	50/77 (64.94%)	29/45 (64.44%)	0.0002547	0.0007641	0.001674	0.001928	0.529	0.7664
Collinsella	Discovery cohort	59/77 (76.62%)	33/45 (73.33%)	0.002984	0.003348	0.01757	0.02303	0.5299	0.7664
Marinomonas	Discovery cohort	23/77 (29.87%)	11/45 (24.44%)	0	0	7.277e-05	0	0.5302	0.7664
Megamonas	Discovery cohort	20/77 (25.97%)	9/45 (20%)	0	0	0.0001092	0	0.5362	0.7675
[Eubacterium]_hallii_group	Discovery cohort	56/77 (72.73%)	33/45 (73.33%)	0.000473	0.0006913	0.002765	0.004839	0.5483	0.7732
Lactobacillus	Discovery cohort	28/77 (36.36%)	19/45 (42.22%)	0	0	0.0001455	0.0002911	0.5508	0.7732
Eikenella	Discovery cohort	27/77 (35.06%)	14/45 (31.11%)	0	0	0.0004002	0.0001819	0.5723	0.7958
Lachnospiraceae_NK4A136_group	Discovery cohort	52/77 (67.53%)	29/45 (64.44%)	0.000473	0.0003639	0.001637	0.001128	0.5848	0.8054
Faecalibacterium	Discovery cohort	72/77 (93.51%)	38/45 (84.44%)	0.009497	0.009533	0.03682	0.05913	0.5992	0.8176
Howardella	Discovery cohort	24/77 (31.17%)	12/45 (26.67%)	0	0	0.0001092	3.639e-05	0.6076	0.8214
Atopobium	Discovery cohort	17/77 (22.08%)	9/45 (20%)	0	0	0	0	0.6274	0.824
Subdoligranulum	Discovery cohort	62/77 (80.52%)	38/45 (84.44%)	0.002438	0.003093	0.01084	0.01281	0.6282	0.824
Prevotella_9	Discovery cohort	45/77 (58.44%)	30/45 (66.67%)	7.277e-05	0.0002183	0.003529	0.00211	0.6286	0.824
Staphylococcus	Discovery cohort	26/77 (33.77%)	17/45 (37.78%)	0	0	0.0002183	0.0009824	0.6321	0.824
Mogibacterium	Discovery cohort	24/77 (31.17%)	15/45 (33.33%)	0	0	7.277e-05	7.277e-05	0.6512	0.8404
UBA1819	Discovery cohort	40/77 (51.95%)	23/45 (51.11%)	3.639e-05	3.639e-05	0.000473	0.0007641	0.6562	0.8404
Campylobacter	Discovery cohort	46/77 (59.74%)	32/45 (71.11%)	0.0005822	0.0005094	0.006513	0.00211	0.6657	0.8451
Streptococcus	Discovery cohort	74/77 (96.1%)	45/45 (100%)	0.007204	0.005785	0.01354	0.01048	0.6946	0.8697
Microbacterium	Discovery cohort	30/77 (38.96%)	15/45 (33.33%)	0	0	0.0001819	0.0002547	0.6969	0.8697
Lachnospiraceae_UCG-010	Discovery cohort	61/77 (79.22%)	38/45 (84.44%)	0.001019	0.0008369	0.004876	0.004403	0.7273	0.8872
Adlercreutzia	Discovery cohort	20/77 (25.97%)	13/45 (28.89%)	0	0	3.639e-05	3.639e-05	0.7293	0.8872
Senegalimassilia	Discovery cohort	17/77 (22.08%)	11/45 (24.44%)	0	0	0	0	0.7404	0.8872
Tyzzerella	Discovery cohort	37/77 (48.05%)	22/45 (48.89%)	0	0	0.0008733	0.001783	0.7511	0.8872
Filifactor	Discovery cohort	15/77 (19.48%)	10/45 (22.22%)	0	0	0	0	0.7577	0.8872
CAG-56	Discovery cohort	40/77 (51.95%)	24/45 (53.33%)	0.0001455	0.0001092	0.001201	0.001601	0.7595	0.8872
Solobacterium	Discovery cohort	37/77 (48.05%)	23/45 (51.11%)	0	3.639e-05	0.001674	0.0004366	0.7607	0.8872
Agathobacter	Discovery cohort	54/77 (70.13%)	30/45 (66.67%)	0.0008733	0.0009097	0.004257	0.003529	0.7649	0.8872
Burkholderia-Caballeronia-Paraburkholderia	Discovery cohort	18/77 (23.38%)	10/45 (22.22%)	0	0	0	0	0.776	0.8872
Peptoniphilus	Discovery cohort	26/77 (33.77%)	14/45 (31.11%)	0	0	0.0001819	0.0001092	0.7796	0.8872
Alloprevotella	Discovery cohort	34/77 (44.16%)	19/45 (42.22%)	0	0	0.001237	0.0004366	0.7806	0.8872
Sutterella	Discovery cohort	38/77 (49.35%)	21/45 (46.67%)	0	0	0.0009824	0.002474	0.7839	0.8872
Hungatella	Discovery cohort	55/77 (71.43%)	34/45 (75.56%)	0.0007277	0.0003639	0.002693	0.006877	0.824	0.9207
unidentified_Mitochondria	Discovery cohort	21/77 (27.27%)	12/45 (26.67%)	0	0	3.639e-05	3.639e-05	0.8308	0.9207
Mangrovibacter	Discovery cohort	46/77 (59.74%)	25/45 (55.56%)	0.0001092	7.277e-05	0.0005094	0.0005822	0.8384	0.9207
Intestinimonas	Discovery cohort	25/77 (32.47%)	15/45 (33.33%)	0	0	0.0001092	0.0002911	0.8388	0.9207
Slackia	Discovery cohort	23/77 (29.87%)	13/45 (28.89%)	0	0	0.0001455	0.0003275	0.8589	0.9211
[Ruminococcus]_torques_group	Discovery cohort	72/77 (93.51%)	43/45 (95.56%)	0.006841	0.005713	0.01619	0.01903	0.8589	0.9211
Erysipelatoclostridium	Discovery cohort	48/77 (62.34%)	31/45 (68.89%)	0.0002911	0.0002183	0.001164	0.001346	0.8664	0.9211
Aggregatibacter	Discovery cohort	22/77 (28.57%)	13/45 (28.89%)	0	0	3.639e-05	7.277e-05	0.868	0.9211
Paracoccus	Discovery cohort	21/77 (27.27%)	12/45 (26.67%)	0	0	3.639e-05	3.639e-05	0.8706	0.9211
Others	Discovery cohort	77/77 (100%)	45/45 (100%)	0.04898	0.05192	0.0799	0.05531	0.8945	0.9395
Lachnoanaerobaculum	Discovery cohort	17/77 (22.08%)	10/45 (22.22%)	0	0	0	0	0.9099	0.9489
Anaerotruncus	Discovery cohort	17/77 (22.08%)	10/45 (22.22%)	0	0	0	0	0.9331	0.9661
Anaerostipes	Discovery cohort	55/77 (71.43%)	31/45 (68.89%)	0.0004002	0.0004366	0.0008733	0.0007277	0.94	0.9665
NK4A214_group	Discovery cohort	39/77 (50.65%)	22/45 (48.89%)	3.639e-05	0	0.001019	0.001819	0.9615	0.9817
Cutibacterium	Discovery cohort	38/77 (49.35%)	19/45 (42.22%)	0	0	0.0002547	0.0006186	0.9747	0.9883
Haemophilus	Discovery cohort	41/77 (53.25%)	27/45 (60%)	0.0002183	0.0001092	0.002693	0.00262	0.9823	0.9891
Lachnospiraceae_UCG-004	Discovery cohort	50/77 (64.94%)	30/45 (66.67%)	0.0002547	0.0002183	0.0009824	0.000946	0.9914	0.9914

## Sheet: Online Resource 7
Sample	Group	Genus	Relative_abundance	Detection status
Tco180050	N+	Phascolarctobacterium	0.0313284575919659	Detected
Tco180177	N+	Phascolarctobacterium	0.0100061856420333	Detected
Tco170153	N+	Phascolarctobacterium	0.00927846304988538	Detected
Tco180309	N+	Phascolarctobacterium	0.00895098788341884	Detected
Tco180211	N+	Phascolarctobacterium	0.0085871265873449	Detected
Tco180136	N+	Phascolarctobacterium	0.00833242368009315	Detected
Tco180084	N+	Phascolarctobacterium	0.00734999818069352	Detected
Tco170042	N+	Phascolarctobacterium	0.00727722592147873	Detected
Tco180085	N+	Phascolarctobacterium	0.00705890914383437	Detected
Tco170002	N+	Phascolarctobacterium	0.00640395881090128	Detected
Tco170075	N+	Phascolarctobacterium	0.00476658297856857	Detected
Tco180389	N+	Phascolarctobacterium	0.00476658297856857	Detected
Tco170089	N+	Phascolarctobacterium	0.00425717716406506	Detected
Tco170143	N+	Phascolarctobacterium	0.00371138521995415	Detected
Tco170094	N+	Phascolarctobacterium	0.0034566823127024	Detected
Tco180266	N+	Phascolarctobacterium	0.00269257359094713	Detected
Tco180283	N+	Phascolarctobacterium	0.00265618746133974	Detected
Tco170178	N+	Phascolarctobacterium	0.00258341520212495	Detected
Tco170119	N+	Phascolarctobacterium	0.00203762325801404	Detected
Tco170079	N+	Phascolarctobacterium	0.00134628679547357	Detected
Tco160051	N+	Phascolarctobacterium	0.00130990066586617	Detected
Tco180116	N+	Phascolarctobacterium	0.00130990066586617	Detected
Tco160031	N+	Phascolarctobacterium	0.0011279700178292	Detected
Tco160002	N+	Phascolarctobacterium	0.00069133646254048	Detected
Tco180350	N+	Phascolarctobacterium	0.000618564203325692	Detected
Tco160050	N+	Phascolarctobacterium	0.000582178073718299	Detected
Tco180271	N+	Phascolarctobacterium	0.000509405814503511	Detected
Tco180221	N+	Phascolarctobacterium	0.000473019684896118	Detected
Tco180187	N+	Phascolarctobacterium	0.000436633555288724	Detected
Tco170071	N+	Phascolarctobacterium	0.00040024742568133	Detected
Tco170183	N+	Phascolarctobacterium	0.000327475166466543	Detected
Tco180207	N+	Phascolarctobacterium	0.000254702907251756	Detected
Tco160036	N+	Phascolarctobacterium	0.000181930648036968	Detected
Tco170092	N+	Phascolarctobacterium	0.000181930648036968	Detected
Tco180053	N+	Phascolarctobacterium	7.27722592147873e-05	Detected
Tco180272	N+	Phascolarctobacterium	3.63861296073937e-05	Detected
Tco160059	N+	Phascolarctobacterium	0	Not detected
Tco170103	N+	Phascolarctobacterium	0	Not detected
Tco170131	N+	Phascolarctobacterium	0	Not detected
Tco170138	N+	Phascolarctobacterium	0	Not detected
Tco170147	N+	Phascolarctobacterium	0	Not detected
Tco170180	N+	Phascolarctobacterium	0	Not detected
Tco170230	N+	Phascolarctobacterium	0	Not detected
Tco180002	N+	Phascolarctobacterium	0	Not detected
Tco180153	N+	Phascolarctobacterium	0	Not detected
Tco170156	N0	Phascolarctobacterium	0.00767747334716006	Detected
Tco180337	N0	Phascolarctobacterium	0.00647673107011607	Detected
Tco180166	N0	Phascolarctobacterium	0.0062948004220791	Detected
Tco160053	N0	Phascolarctobacterium	0.00611286977404213	Detected
Tco180307	N0	Phascolarctobacterium	0.00505767201542772	Detected
Tco170054	N0	Phascolarctobacterium	0.00487574136739075	Detected
Tco170014	N0	Phascolarctobacterium	0.00418440490485027	Detected
Tco180098	N0	Phascolarctobacterium	0.00378415747916894	Detected
Tco180276	N0	Phascolarctobacterium	0.00305643488702107	Detected
Tco180130	N0	Phascolarctobacterium	0.00254702907251756	Detected
Tco180176	N0	Phascolarctobacterium	0.00247425681330277	Detected
Tco180430	N0	Phascolarctobacterium	0.00240148455408798	Detected
Tco170192	N0	Phascolarctobacterium	0.00225594003565841	Detected
Tco170122	N0	Phascolarctobacterium	0.00221955390605101	Detected
Tco180217	N0	Phascolarctobacterium	0.00207400938762144	Detected
Tco170141	N0	Phascolarctobacterium	0.00203762325801405	Detected
Tco170080	N0	Phascolarctobacterium	0.00167376196194011	Detected
Tco170215	N0	Phascolarctobacterium	0.00167376196194011	Detected
Tco170121	N0	Phascolarctobacterium	0.00134628679547357	Detected
Tco180173	N0	Phascolarctobacterium	0.00127351453625878	Detected
Tco160089	N0	Phascolarctobacterium	0.0011643561474366	Detected
Tco170182	N0	Phascolarctobacterium	0.00109158388822181	Detected
Tco170031	N0	Phascolarctobacterium	0.000982425499399629	Detected
Tco160095	N0	Phascolarctobacterium	0.000946039369792235	Detected
Tco170085	N0	Phascolarctobacterium	0.000909653240184841	Detected
Tco170097	N0	Phascolarctobacterium	0.000836880980970054	Detected
Tco170184	N0	Phascolarctobacterium	0.000727722592147873	Detected
Tco180159	N0	Phascolarctobacterium	0.000618564203325692	Detected
Tco180103	N0	Phascolarctobacterium	0.000509405814503511	Detected
Tco170072	N0	Phascolarctobacterium	0.000473019684896118	Detected
Tco180157	N0	Phascolarctobacterium	0.000473019684896118	Detected
Tco160044	N0	Phascolarctobacterium	0.000436633555288724	Detected
Tco180229	N0	Phascolarctobacterium	0.000436633555288724	Detected
Tco170067	N0	Phascolarctobacterium	0.00040024742568133	Detected
Tco170116	N0	Phascolarctobacterium	0.00040024742568133	Detected
Tco170194	N0	Phascolarctobacterium	0.00040024742568133	Detected
Tco170047	N0	Phascolarctobacterium	0.000363861296073937	Detected
Tco180055	N0	Phascolarctobacterium	0.000363861296073937	Detected
Tco180179	N0	Phascolarctobacterium	0.000363861296073937	Detected
Tco180209	N0	Phascolarctobacterium	0.000363861296073937	Detected
Tco170019	N0	Phascolarctobacterium	0.000327475166466543	Detected
Tco180204	N0	Phascolarctobacterium	0.000254702907251756	Detected
Tco180076	N0	Phascolarctobacterium	0.000218316777644362	Detected
Tco160094	N0	Phascolarctobacterium	0.000145544518429575	Detected
Tco170023	N0	Phascolarctobacterium	0.000145544518429575	Detected
Tco160083	N0	Phascolarctobacterium	0.000109158388822181	Detected
Tco170086	N0	Phascolarctobacterium	3.63861296073937e-05	Detected
Tco160033	N0	Phascolarctobacterium	0	Not detected
Tco160040	N0	Phascolarctobacterium	0	Not detected
Tco160052	N0	Phascolarctobacterium	0	Not detected
Tco160073	N0	Phascolarctobacterium	0	Not detected
Tco170029	N0	Phascolarctobacterium	0	Not detected
Tco170039	N0	Phascolarctobacterium	0	Not detected
Tco170043	N0	Phascolarctobacterium	0	Not detected
Tco170051	N0	Phascolarctobacterium	0	Not detected
Tco170101	N0	Phascolarctobacterium	0	Not detected
Tco170115	N0	Phascolarctobacterium	0	Not detected
Tco170117	N0	Phascolarctobacterium	0	Not detected
Tco170145	N0	Phascolarctobacterium	0	Not detected
Tco170186	N0	Phascolarctobacterium	0	Not detected
Tco170188	N0	Phascolarctobacterium	0	Not detected
Tco170195	N0	Phascolarctobacterium	0	Not detected
Tco170202	N0	Phascolarctobacterium	0	Not detected
Tco170206	N0	Phascolarctobacterium	0	Not detected
Tco170223	N0	Phascolarctobacterium	0	Not detected
Tco180022	N0	Phascolarctobacterium	0	Not detected
Tco180059	N0	Phascolarctobacterium	0	Not detected
Tco180062	N0	Phascolarctobacterium	0	Not detected
Tco180071	N0	Phascolarctobacterium	0	Not detected
Tco180083	N0	Phascolarctobacterium	0	Not detected
Tco180088	N0	Phascolarctobacterium	0	Not detected
Tco180111	N0	Phascolarctobacterium	0	Not detected
Tco180318	N0	Phascolarctobacterium	0	Not detected
Tco180413	N0	Phascolarctobacterium	0	Not detected
Tco180508	N0	Phascolarctobacterium	0	Not detected
Tco180515	N0	Phascolarctobacterium	0	Not detected
Tco190007	N0	Phascolarctobacterium	0	Not detected

## Sheet: Online Resource 8
Genus	Enrich_group	Ef_lda	Pvalue	Padj
Bacteroides	N+	4.60601	0.00379701	0.00379701
Akkermansia	N+	3.36711	0.0368114	0.0368114
Phascolarctobacterium	N+	3.36392	0.00313747	0.00313747
Morganella	N+	3.28393	0.0279832	0.0279832
Parabacteroides	N+	3.03884	0.0107057	0.0107057
Parasutterella	N+	3.02258	0.0240214	0.0240214
Clostridioides	N+	2.84458	0.0272607	0.0272607
unidentified_Lachnospiraceae	N+	2.62702	0.0410906	0.0410906
Lachnospira	N+	2.60488	0.0335139	0.0335139
Flavonifractor	N+	2.5583	0.0442334	0.0442334
Gordonibacter	N+	2.26246	0.0314814	0.0314814
Terrisporobacter	N+	2.1162	0.0214814	0.0214814
Eisenbergiella	N+	2.10175	0.0042573	0.0042573
Tuzzerella	N+	2.1012	0.00294199	0.00294199
Ralstonia	N0	4.28764	0.022439	0.022439
Cupriavidus	N0	2.68675	0.0320534	0.0320534
[Eubacterium]_siraeum_group	N0	2.52075	0.0429447	0.0429447
Genus	enrich_group	ef_lda	pvalue	padj
Bacteroides	N+	4.66329	0.00379701	0.00379701
Akkermansia	N+	3.36936	0.0368114	0.0368114
Morganella	N+	3.35387	0.0279832	0.0279832
Phascolarctobacterium	N+	3.35369	0.00313747	0.00313747
Parabacteroides	N+	3.16993	0.0107057	0.0107057
Parasutterella	N+	2.89812	0.0240214	0.0240214
Lachnospira	N+	2.75694	0.0335139	0.0335139
unidentified_Lachnospiraceae	N+	2.75132	0.0410906	0.0410906
Clostridioides	N+	2.74459	0.0272607	0.0272607
Flavonifractor	N+	2.67796	0.0442334	0.0442334
Gordonibacter	N+	2.26467	0.0314814	0.0314814
Eisenbergiella	N+	2.20276	0.0042573	0.0042573
Tuzzerella	N+	2.16134	0.00294199	0.00294199
Terrisporobacter	N+	2.14668	0.0214814	0.0214814
Ralstonia	N0	4.2369	0.022439	0.022439
Cupriavidus	N0	2.70229	0.0320534	0.0320534
[Eubacterium]_siraeum_group	N0	2.45796	0.0429447	0.0429447

## Sheet: Online Resource 9 
Feature	Cohort	Feature Coefficient	Odds_Ratio
Phascolarctobacterium	Discovery	0.0953776	1.1
Bacteroides	Discovery	0.00923533	1.01
Paludicola	ValidationS1	0.211161	1.24
Phascolarctobacterium	ValidationS1	0.157417	1.17
Howardella	ValidationS1	-0.0963507	0.91
Pseudomonas	ValidationS1	-0.26837	0.77
Bilophila	ValidationS1	0.219845	1.25
Phascolarctobacterium	ValidationS2	0.0798675	1.08

## Sheet: Online Resource 12
Subgroup	Low n	High n	Events Low	Events High	Log-rank P	FDR-adjusted P
Male	59	15	6	7	0.0001	0.0003
Female	37	11	2	2	0.2082	0.2603
Age >65	42	5	4	4	<0.0001	0.0003
Age ≤65	54	21	4	5	0.0457	0.0653
Tumor size ≥5 cm	16	10	0	3	0.0206	0.0343
Tumor size ≤5 cm	78	16	8	6	0.0013	0.0033
N0	68	9	3	0	0.5337	0.5644
N+	28	17	5	9	0.0047	0.0094
T1–T2	21	5	2	1	0.5644	0.5644
T3–T4	75	21	6	8	0.0001	0.0003

## Sheet: Online Resource 15
Low_yellow_module_GO_enrichment_results
ONTOLOGY	ID	Description	GeneRatio	BgRatio	RichFactor	FoldEnrichment	zScore	pvalue	p.adjust	qvalue	geneID	Count
BP	GO:0009952	anterior/posterior pattern specification	16/302	220/18986	0.0727272727272727	4.57218543046358	6.77537476329408	5.04055810374837e-07	0.00173143170863757	0.00163579375093223	HOXA4/POFUT1/LFNG/NKD1/HOXA3/HOXA2/WIF1/SEMA3C/HOXA10/HOXA9/HOXA6/HOXA7/HOXA11/HOXA5/MLLT3/CDX2	16
BP	GO:0048706	embryonic skeletal system development	12/302	134/18986	0.0895522388059701	5.62992982109321	6.83788723887651	1.57770535647481e-06	0.00270970894974549	0.00256003453369045	HOXA4/HOXA3/SATB2/HOXA2/DLX3/EYA1/IHH/HOXA9/HOXA6/HOXA7/HOXA11/HOXA5	12
BP	GO:0007389	pattern specification process	23/302	476/18986	0.0483193277310924	3.03771773610106	5.72424397132055	2.51217323390177e-06	0.00287643835281753	0.0027175544140769	HOXA4/POFUT1/LFNG/VANGL2/NKD1/HOXA3/SATB2/HOXA2/ADGRG1/WIF1/SEMA3C/EYA1/IHH/HOXA10/HOXA9/IFT172/HOXA6/HOXA7/PTCH1/HOXA11/HOXA5/MLLT3/CDX2	23
BP	GO:0016042	lipid catabolic process	19/302	351/18986	0.0541310541310541	3.40308673421256	5.77739616227089	3.81998691759599e-06	0.00328041376548556	0.00309921570182854	CYP39A1/AOAH/AMACR/FABP1/ACOX2/CEL/CYP4F3/PLA2G12B/CYP4F12/FITM2/CYP2W1/PLCB4/FAAH2/PLA2G4F/SORL1/DPEP1/PHYH/NEU1/AKR1C3	19
BP	GO:0003002	regionalization	21/302	430/18986	0.0488372093023256	3.07027568150316	5.52069900436327	5.8893989706422e-06	0.00404601709283119	0.00382252990031366	HOXA4/POFUT1/LFNG/VANGL2/NKD1/HOXA3/HOXA2/ADGRG1/WIF1/SEMA3C/IHH/HOXA10/HOXA9/IFT172/HOXA6/HOXA7/PTCH1/HOXA11/HOXA5/MLLT3/CDX2	21
BP	GO:0006869	lipid transport	21/302	459/18986	0.0457516339869281	2.87629312210535	5.17342695451015	1.58109855525454e-05	0.00705307832320511	0.00666349206173029	MAP2K6/FABP1/ATP10B/TTPA/ACSL5/ATP9A/PRAP1/PLA2G12B/PRELID3B/CEACAM1/PLA2G4F/SYT7/DRD2/KCNQ1/ABCC2/GRAMD1C/SLC13A3/PPARG/PTCH1/CFTR/SLC22A11	21
BP	GO:0015711	organic anion transport	21/302	462/18986	0.0454545454545455	2.85761589403974	5.13905614947128	1.74207610507957e-05	0.00705307832320511	0.00666349206173029	SLC38A4/MAP2K6/ABAT/FABP1/ACSL5/ACE2/PLA2G12B/SLC1A7/CEACAM1/SLC2A8/PLA2G4F/DRD2/SLC39A5/SLC5A6/ABCC2/ABCC6/SLC3A1/SLC13A3/PPARG/CFTR/SLC22A11	21
BP	GO:0046942	carboxylic acid transport	18/302	357/18986	0.0504201680672269	3.16979242027937	5.2617640254056	1.80214373569966e-05	0.00705307832320511	0.00666349206173029	SLC38A4/MAP2K6/ABAT/FABP1/ACSL5/ACE2/PLA2G12B/SLC1A7/CEACAM1/PLA2G4F/DRD2/SLC5A6/ABCC2/ABCC6/SLC3A1/SLC13A3/PPARG/SLC22A11	18
BP	GO:0015849	organic acid transport	18/302	358/18986	0.0502793296089385	3.16093825150764	5.24776765937423	1.8706587229779e-05	0.00705307832320511	0.00666349206173029	SLC38A4/MAP2K6/ABAT/FABP1/ACSL5/ACE2/PLA2G12B/SLC1A7/CEACAM1/PLA2G4F/DRD2/SLC5A6/ABCC2/ABCC6/SLC3A1/SLC13A3/PPARG/SLC22A11	18
BP	GO:0048704	embryonic skeletal system morphogenesis	9/302	95/18986	0.0947368421052632	5.95587312652492	6.15642157065965	2.05329791068562e-05	0.00705307832320511	0.00666349206173029	HOXA4/HOXA3/SATB2/HOXA2/EYA1/HOXA9/HOXA7/HOXA11/HOXA5	9
BP	GO:0048562	embryonic organ morphogenesis	16/302	300/18986	0.0533333333333333	3.35293598233996	5.22259572910504	2.6820433357503e-05	0.00837528987118388	0.00791266947762504	HOXA4/VANGL2/HOXA3/SATB2/PROX1/HOXA2/STOX1/EYA1/IHH/HOXA9/KCNQ1/IFT172/HOXA7/HOXA11/HOXA5/EFNA1	16
BP	GO:1901568	fatty acid derivative metabolic process	8/302	79/18986	0.10126582278481	6.36633414368346	6.07650399401518	3.6609450625287e-05	0.0103507402866908	0.00977900323415849	GGT7/CYP4F3/ACSL5/ACSL6/CYP4F12/FITM2/DPEP1/HMGCS2	8
BP	GO:0009410	response to xenobiotic stimulus	20/302	451/18986	0.0443458980044346	2.78791794540462	4.88554932246126	3.9173107344099e-05	0.0103507402866908	0.00977900323415849	VAV2/MAP2K6/ABAT/SLC6A4/CYP2B6/CYP4F12/CYP2W1/NR1I2/SEMA3C/DRD2/VAV3/KCNQ1/ABCC2/ABCC6/NFATC2/HNF4A/DPEP1/PTCH1/CYP2S1/HMGCS2	20
BP	GO:0048568	embryonic organ development	20/302	458/18986	0.0436681222707424	2.74530784580237	4.80689185907869	4.85507979985954e-05	0.0119122850803697	0.0112542940022308	HOXA4/VANGL2/HOXA3/TTPA/SATB2/PROX1/HOXA2/STOX1/EYA1/ASCL2/IHH/HOXA9/KCNQ1/IFT172/HOXA7/PTCH1/HOXA11/HOXA5/CDX2/EFNA1	20
BP	GO:0001676	long-chain fatty acid metabolic process	9/302	109/18986	0.0825688073394495	5.19089859651255	5.57863255233363	6.13724711991667e-05	0.0140542959046092	0.0132779879794408	CYP4F3/ACSL5/ACSL6/CYP2B6/CYP4F12/FAAH2/ACSF2/CYP2S1/AKR1C3	9
BP	GO:0071715	icosanoid transport	7/302	64/18986	0.109375	6.87613824503311	5.98649074596769	6.8719135395418e-05	0.0147531393802038	0.0139382298963206	MAP2K6/PLA2G12B/PLA2G4F/DRD2/ABCC2/ABCC6/SLC22A11	7
BP	GO:0015718	monocarboxylic acid transport	11/302	179/18986	0.0614525139664804	3.86336897406489	4.89348105148715	0.000142960447875401	0.0288864199089413	0.02729083967801	MAP2K6/FABP1/ACSL5/PLA2G12B/CEACAM1/PLA2G4F/DRD2/SLC5A6/ABCC2/PPARG/SLC22A11	11
BP	GO:1901569	fatty acid derivative catabolic process	4/302	18/18986	0.222222222222222	13.9705665930832	6.99935905683364	0.000161024783127463	0.0300131140208911	0.0283552993262567	CYP4F3/CYP4F12/FITM2/DPEP1	4
BP	GO:0006690	icosanoid metabolic process	9/302	124/18986	0.0725806451612903	4.56296731467635	5.06060748542577	0.0001660114021534	0.0300131140208911	0.0283552993262567	GGT7/CYP4F3/CYP2B6/CYP4F12/FAAH2/PLA2G4F/DPEP1/CYP2S1/AKR1C3	9
BP	GO:0006631	fatty acid metabolic process	17/302	405/18986	0.0419753086419753	2.63888480091571	4.23852979536075	0.000283693928459803	0.0487244322129712	0.0460330727074513	AOAH/AMACR/FABP1/ACOX2/CYP4F3/ACSL5/ACSL6/CYP2B6/CYP4F12/FAAH2/CEACAM1/PLA2G4F/ACSF2/PHYH/PPARG/CYP2S1/AKR1C3	17
CC	GO:0045177	apical part of cell	28/307	474/19960	0.0590717299578059	3.84062452754986	7.8228644326148	1.32873691529417e-09	4.34496971301194e-07	3.972224041511e-07	RAB17/SLC9A3/ERBB3/FABP1/VANGL2/ACE2/GPR143/CYP4F12/SHROOM1/MUC20/CEACAM1/SHROOM2/ENPP3/SLC5A6/KCNQ1/ABCC2/MYO7B/SLC3A1/SLC15A1/DPEP1/FRMD1/PTCH1/EPB41L4B/CEACAM6/CEACAM5/CFTR/SLC11A2/SLC22A11	28
CC	GO:0016324	apical plasma membrane	24/307	408/19960	0.0588235294117647	3.82448744970301	7.20440777670821	2.28030509262699e-08	3.72829882644512e-06	3.40845603318981e-06	RAB17/SLC9A3/ERBB3/VANGL2/ACE2/GPR143/CYP4F12/SHROOM1/MUC20/CEACAM1/SHROOM2/ENPP3/SLC5A6/KCNQ1/ABCC2/SLC3A1/SLC15A1/DPEP1/FRMD1/CEACAM6/CEACAM5/CFTR/SLC11A2/SLC22A11	24
CC	GO:0005903	brush border	9/307	109/19960	0.0825688073394495	5.3683172459134	5.71558088606274	4.75523872702653e-05	0.00518321021245892	0.00473855367886153	SLC9A3/ACE2/VIL1/ESPN/SLC5A6/MYO7B/SLC3A1/SLC15A1/SLC11A2	9
CC	GO:0005782	peroxisomal matrix	6/307	52/19960	0.115384615384615	7.50187922826359	5.8674703516817	0.000141584708173109	0.00797855027102717	0.00729408748421605	AMACR/FABP1/ACOX2/PRDX5/PHYH/PIPOX	6
CC	GO:0031907	microbody lumen	6/307	52/19960	0.115384615384615	7.50187922826359	5.8674703516817	0.000141584708173109	0.00797855027102717	0.00729408748421605	AMACR/FABP1/ACOX2/PRDX5/PHYH/PIPOX	6
CC	GO:0031253	cell projection membrane	16/307	358/19960	0.0446927374301676	2.90575582770731	4.54760491438101	0.000146395417817012	0.00797855027102717	0.00729408748421605	SLC38A4/SLC9A3/ACE2/MUC20/CEACAM1/PLA2G4F/CDHR1/CLCN2/SH3YL1/DRD2/SLC5A6/SLC3A1/DPEP1/PTCH1/SLC11A2/SHISA9	16
CC	GO:0098862	cluster of actin-based cell projections	10/307	173/19960	0.0578034682080925	3.75816685808966	4.55383992252152	0.000358054952651516	0.016726281359578	0.0152913694064708	SLC9A3/ACE2/VIL1/ESPN/MPP1/SLC5A6/MYO7B/SLC3A1/SLC15A1/SLC11A2	10
CC	GO:0005902	microvillus	7/307	100/19960	0.07	4.55114006514658	4.44940900963992	0.000898221999060315	0.0367148242115904	0.0335651378596223	SLC38A4/VIL1/MUC20/CEACAM1/ESPN/MYO7B/DPEP1	7
CC	GO:0045178	basal part of cell	13/307	317/19960	0.0410094637223975	2.66628304853112	3.73765015350774	0.00132860109622608	0.0482725064962141	0.0441313112664568	RAB17/ERBB3/MUC20/CEACAM1/CLCN2/SLC39A5/SLC5A6/KCNQ1/ABCC6/SLC13A3/CEACAM5/SLC11A2/SLC22A11	13
MF	GO:0016712	flavin-dependent oxidoreductase activity	6/306	44/18737	0.136363636363636	8.34982174688057	6.28909773946875	7.56402277783665e-05	0.0445520941614579	0.0398902674915386	CYP39A1/CYP4F3/CYP2B6/CYP4F12/CYP2W1/CYP2S1	6
High_green_module_GO_enrichment_results
ONTOLOGY	ID	Description	GeneRatio	BgRatio	RichFactor	FoldEnrichment	zScore	pvalue	p.adjust	qvalue	geneID	Count
BP	GO:0030216	keratinocyte differentiation	13/242	178/18986	0.0730337078651685	5.72982635342186	7.20386782308271	4.88460725778885e-07	0.00149713212451228	0.00135380746418506	POU2F3/KRT80/ZFP36L1/KRT7/CDKN1A/KRT6B/ERRFI1/KRT16/GRHL1/SPRR1A/KRT17/KRT6A/ZFP36	13
BP	GO:0008544	epidermis development	18/242	393/18986	0.0458015267175573	3.59333795975017	5.90286027817185	3.1849627226591e-06	0.00451860114438099	0.00408602277432992	DKK1/POU2F3/KRT80/ZFP36L1/KRT7/NAB2/KLK7/CDKN1A/KRT6B/ERRFI1/KRT16/MAFF/GRHL1/SPRR1A/KRT17/GJB5/KRT6A/ZFP36	18
BP	GO:0009913	epidermal cell differentiation	14/242	251/18986	0.0557768924302789	4.37595074248461	6.11769694425007	4.42277436644143e-06	0.00451860114438099	0.00408602277432992	POU2F3/KRT80/ZFP36L1/KRT7/CDKN1A/KRT6B/ERRFI1/KRT16/MAFF/GRHL1/SPRR1A/KRT17/KRT6A/ZFP36	14
BP	GO:0043588	skin development	15/242	324/18986	0.0462962962962963	3.63215488215488	5.4298358313517	1.88876765193815e-05	0.014472682132976	0.0130871716514556	DKK1/POU2F3/KRT80/ZFP36L1/KRT7/CDKN1A/KRT6B/GJB3/ERRFI1/KRT16/GRHL1/SPRR1A/KRT17/KRT6A/ZFP36	15
BP	GO:0010273	detoxification of copper ion	4/242	16/18986	0.25	19.6136363636364	8.46329340222898	4.15421183090693e-05	0.0212210987695496	0.0191895434224175	MT1X/MT1A/MT2A/MT1E	4
BP	GO:1990169	stress response to copper ion	4/242	16/18986	0.25	19.6136363636364	8.46329340222898	4.15421183090693e-05	0.0212210987695496	0.0191895434224175	MT1X/MT1A/MT2A/MT1E	4
BP	GO:0010043	response to zinc ion	6/242	52/18986	0.115384615384615	9.05244755244755	6.60678594470737	5.02452796223027e-05	0.0220002545774797	0.0198941084579734	CPS1/CRIP1/MT1X/MT1A/MT2A/MT1E	6
BP	GO:0010720	positive regulation of cell development	17/242	460/18986	0.0369565217391304	2.89940711462451	4.68584579381353	9.11516490646611e-05	0.0298708154587561	0.0270111984555352	CLCF1/FOS/ZFP36L1/DMRTA2/METRN/EGR3/PLA2G3/ZNF488/SOX8/MYRF/KITLG/BAIAP2/DUSP10/EPHA4/TNFSF9/TMEM64/TRIB1	17
BP	GO:0031424	keratinization	7/242	83/18986	0.0843373493975904	6.61664841182913	5.82683558626169	9.13419424420882e-05	0.0298708154587561	0.0270111984555352	KRT80/KRT7/KRT6B/KRT16/SPRR1A/KRT17/KRT6A	7
BP	GO:0006882	intracellular zinc ion homeostasis	5/242	37/18986	0.135135135135135	10.6019656019656	6.64277749871162	0.000100854640899587	0.0298708154587561	0.0270111984555352	SLC1A1/MT1X/MT1A/MT2A/MT1E	5
BP	GO:0043523	regulation of neuron apoptotic process	12/242	254/18986	0.047244094488189	3.70651395848246	4.93420172677555	0.000107203579134198	0.0298708154587561	0.0270111984555352	NR4A2/SLC1A1/DKK1/CLCF1/TFAP2A/EN2/STXBP1/PLA2G3/EGLN3/BOK/PRODH/EPHA4	12
BP	GO:0007492	endoderm development	7/242	87/18986	0.0804597701149425	6.31243469174504	5.6430729402904	0.000123131473770751	0.0306334618191131	0.0277008345392719	DKK1/DUSP1/DUSP4/ZFP36L1/ARC/DUSP5/DUSP2	7
BP	GO:0097501	stress response to metal ion	4/242	21/18986	0.19047619047619	14.9437229437229	7.26430072585932	0.000129929854371442	0.0306334618191131	0.0277008345392719	MT1X/MT1A/MT2A/MT1E	4
BP	GO:0050673	epithelial cell proliferation	17/242	482/18986	0.0352697095435685	2.76706903055451	4.46504737015468	0.000159567852834054	0.0311819671555125	0.0281968299203106	F3/NR4A1/SERPINB5/OSR2/SERPINB1/ZFP36L1/EGR3/SDR16C5/CLDN18/CDKN1A/CCL26/KLK8/DUSP10/ERRFI1/FGFBP1/TACSTD2/ZFP36	17
BP	GO:0002763	positive regulation of myeloid leukocyte differentiation	6/242	64/18986	0.09375	7.35511363636364	5.78644240118304	0.000162919756928686	0.0311819671555125	0.0281968299203106	FOS/ZFP36L1/PLA2G3/KITLG/TMEM64/TRIB1	6
BP	GO:0010001	glial cell differentiation	12/242	267/18986	0.0449438202247191	3.52604698672114	4.72321352076448	0.000171006549176012	0.0311819671555125	0.0281968299203106	CLCF1/ANO1/NAB2/METRN/ADGRG6/ZNF488/SOX8/MYRF/BOK/DUSP10/EPHA4/TPPP	12
BP	GO:0032273	positive regulation of protein polymerization	7/242	92/18986	0.0760869565217391	5.96936758893281	5.42893856621085	0.000174929055199841	0.0311819671555125	0.0281968299203106	CDC42EP2/CDC42EP1/SLAIN1/CCL26/BAIAP2/HSPA1A/TPPP	7
BP	GO:0061687	detoxification of inorganic compound	4/242	23/18986	0.173913043478261	13.6442687747036	6.89423305450042	0.000188424124008715	0.0311819671555125	0.0281968299203106	MT1X/MT1A/MT2A/MT1E	4
BP	GO:0045682	regulation of epidermis development	6/242	66/18986	0.0909090909090909	7.13223140495868	5.67037501973058	0.000193297675678544	0.0311819671555125	0.0281968299203106	ZFP36L1/NAB2/ERRFI1/MAFF/GRHL1/ZFP36	6
BP	GO:0071294	cellular response to zinc ion	4/242	24/18986	0.166666666666667	13.0757575757576	6.72604520020504	0.000223857648891118	0.0335284466850107	0.0303186743785123	MT1X/MT1A/MT2A/MT1E	4
BP	GO:0150172	regulation of phosphatidylcholine metabolic process	3/242	10/18986	0.3	23.5363636363636	8.09959589686981	0.000229721820680335	0.0335284466850107	0.0303186743785123	MFSD2A/LPCAT1/ABCA3	3
BP	GO:0035335	peptidyl-tyrosine dephosphorylation	4/242	25/18986	0.16	12.5527272727273	6.56758575411401	0.000263844830466185	0.0351601915382112	0.0317942077170465	DUSP1/DUSP5/DUSP10/DUSP6	4
BP	GO:0071280	cellular response to copper ion	4/242	25/18986	0.16	12.5527272727273	6.56758575411401	0.000263844830466185	0.0351601915382112	0.0317942077170465	MT1X/MT1A/MT2A/MT1E	4
BP	GO:0051384	response to glucocorticoid	8/242	134/18986	0.0597014925373134	4.68385345997286	4.86248053304579	0.000325541568118475	0.0412301117172879	0.0372830374007449	PTPRU/FOS/CPS1/ZFP36L1/CDKN1A/FOSL1/ABCA3/ZFP36	8
BP	GO:0045109	intermediate filament organization	6/242	73/18986	0.0821917808219178	6.44831880448319	5.29938627716822	0.000336297811723392	0.0412301117172879	0.0372830374007449	KRT80/KRT7/KRT6B/KRT16/KRT17/KRT6A	6
BP	GO:0071276	cellular response to cadmium ion	4/242	27/18986	0.148148148148148	11.6228956228956	6.27623113502962	0.000358799911865266	0.0421572518871897	0.0381214198399486	MT1X/MT1A/MT2A/MT1E	4
BP	GO:0043409	negative regulation of MAPK cascade	9/242	172/18986	0.0523255813953488	4.10517970401691	4.64827954521111	0.000371368939952405	0.0421572518871897	0.0381214198399486	DUSP1/DUSP4/DUSP5/DUSP10/DUSP6/DUSP2/EPHA4/PSCA/ATF3	9
BP	GO:0071493	cellular response to UV-B	3/242	12/18986	0.25	19.6136363636364	7.32865446943994	0.00041327589949193	0.0452389511408131	0.0409080993745207	HYAL1/CRIP1/CDKN1A	3
BP	GO:0045639	positive regulation of myeloid cell differentiation	7/242	107/18986	0.0654205607476635	5.13254035683942	4.87081174928935	0.00044315691584434	0.0468371016228587	0.0423532544253411	FOS/ZFP36L1/PLA2G3/KITLG/HSPA1A/TMEM64/TRIB1	7
CC	GO:0001533	cornified envelope	7/254	60/19960	0.116666666666667	9.16797900262467	7.19367325540783	1.081389009074e-05	0.00316846979658682	0.00289129271899785	KLK6/SERPINB5/KLK7/DSG3/KRT16/SPRR1A/KRT17	7
MF	GO:0008330	protein tyrosine/threonine phosphatase activity	6/248	10/18737	0.6	45.3314516129032	16.2399771974386	1.01688792273689e-09	2.57272644452433e-07	2.32813813889761e-07	DUSP1/DUSP4/DUSP5/DUSP10/DUSP6/DUSP2	6
MF	GO:0033550	MAP kinase tyrosine phosphatase activity	6/248	10/18737	0.6	45.3314516129032	16.2399771974386	1.01688792273689e-09	2.57272644452433e-07	2.32813813889761e-07	DUSP1/DUSP4/DUSP5/DUSP10/DUSP6/DUSP2	6
MF	GO:0017017	MAP kinase tyrosine/serine/threonine phosphatase activity	6/248	13/18737	0.461538461538462	34.8703473945409	14.1481475056099	8.03666855445776e-09	1.35551809618521e-06	1.22664941094355e-06	DUSP1/DUSP4/DUSP5/DUSP10/DUSP6/DUSP2	6
MF	GO:0033549	MAP kinase phosphatase activity	6/248	18/18737	0.333333333333333	25.1841397849462	11.8886664573155	8.22413957812617e-08	1.04035365663296e-05	9.41447556969706e-06	DUSP1/DUSP4/DUSP5/DUSP10/DUSP6/DUSP2	6
MF	GO:0008138	protein tyrosine/serine/threonine phosphatase activity	6/248	28/18737	0.214285714285714	16.1898041474654	9.31565659076761	1.49365920689988e-06	0.000151158311738268	0.000136787737895042	DUSP1/DUSP4/DUSP5/DUSP10/DUSP6/DUSP2	6
MF	GO:0030280	structural constituent of skin epidermis	5/248	37/18737	0.135135135135135	10.2097863993025	6.49437234511429	0.000120322320211093	0.0101471823378021	0.00918249285821496	KRT80/KRT7/KRT6B/SPRR1A/KRT6A	5
MF	GO:0004725	protein tyrosine phosphatase activity	7/248	98/18737	0.0714285714285714	5.39660138248848	5.0539	0.00032514899393242	0.0235036272756864	0.0212691447158801	DUSP1/PTPRU/DUSP4/DUSP5/DUSP10/DUSP6/DUSP2	7
MF	GO:0004252	serine-type endopeptidase activity	9/248	178/18737	0.050561797752809	3.82006614715477	4.37824	0.000624662275413163	0.0353017830578039	0.0319456534848028	MMP7/KLK6/PCSK4/F3/KLK7/KLK10/KLK8/PRSS22/KLK11	9
MF	GO:0048306	calcium-dependent protein binding	6/248	79/18737	0.0759493670886076	5.73815843201307	4.88762804005036	0.00062789732711509	0.0353017830578039	0.0319456534848028	S100A13/TNNC1/S100A3/S100A16/S100A2/RAC3	6
MF	GO:0017018	myosin phosphatase activity	6/248	84/18737	0.0714285714285714	5.39660138248848	4.67724326285086	0.000869241382952726	0.043983613977408	0.0398021054299406	DUSP1/DUSP4/DUSP5/DUSP10/DUSP6/DUSP2	6
Low KEGG enrichment results
category	subcategory	ID	Description	GeneRatio	BgRatio	RichFactor	FoldEnrichment	zScore	pvalue	p.adjust	qvalue	geneID	Count
Organismal Systems	Endocrine system	hsa03320	PPAR signaling pathway	7/144	76/9436	0.0921053	6.03545	5.48662	0.000151203	0.0262824	0.025079	2168/8309/51703/23305/5468/10873/3158	7
Cellular Processes	Transport and catabolism	hsa04146	Peroxisome	7/144	83/9436	0.0843373	5.52644	5.15606	0.000262781	0.0262824	0.025079	23600/8309/51703/23305/25824/5264/51268	7
Environmental Information Processing	Signal transduction	hsa04310	Wnt signaling pathway	10/144	174/9436	0.0574713	3.76596	4.58423	0.000320517	0.0262824	0.025079	57216/85407/2239/147495/5332/11197/147111/7089/4773/6932	10
High KEGG enrichment results
category	subcategory	ID	Description	GeneRatio	BgRatio	RichFactor	FoldEnrichment	zScore	pvalue	p.adjust	qvalue	geneID	Count
Organismal Systems	Development and regeneration	hsa04382	Cornified envelope formation	14/130	217/9436	0.0645161	4.68288	6.48689	1.57767e-06	0.000369175	0.000362034	6284/6274/144501/140576/3855/6273/51208/3854/1830/3868/9075/6698/3872/3853	14
Environmental Information Processing	Signal transduction	hsa04010	MAPK signaling pathway	14/130	300/9436	0.0466667	3.38728	4.96647	6.29872e-05	0.0073695	0.00722695	1843/3164/9048/2353/1846/5881/5321/1647/4254/1847/11221/1848/1844/3303	14
